# Supplementary material for: Re-emerging outbreaks of chikungunya virus infections of increased severity: A single-center, retrospective analysis of atypical manifestations in hospitalized children during the 2019 outbreak in Bangkok, Thailand
Source: PLoS One. 2025 Sep 25;20(9):e0330527. doi: 10.1371/journal.pone.0330527 (PMC12463264; doi:10.1371/journal.pone.0330527)
Supplement: S1 Appendix — (XLSX) [file pone.0330527.s001.xlsx]

## Sheet: Cleaned data
caseno	gender	ageyear	agemonth	agecal-m	weight	height	UD_ASD	UD_GDD	UD_Renal	UD_DMT1	UD_MPHD	UD_Asthma	UD_OSA	UD_SLE	UD_Thal	UD_DMD	UD_Neuropsychi	UD_AD	date_adm	date_dc	LOS	icu_dateadm	icu_datedc	ICU LOS	oxygen	fever_dateonset	fever_dateresol	Fever duration	fever_1stpeakresol	fever_2ndpeakonset	bt_max	MSK	MSK_Myalgia	MSK_Arthralgia	MSK_Arthritis	CNS	CNS_Headache	CNS_MeningoEncephalitis	CNS_Encephalopahty	CNS_Seizure	CNS_Hypotonia	Skin	Skin_MP	Skin_Bullous	Skin_Erythroderma	CVS	CVS_SepticShock	GI	GI_nv
001	M	8	10	106	31	130													2019-07-05	2019-07-13	8					2019-07-03	2019-07-13	10			39	1	1			1	1	1				1	1	1				1	1
002	M	13	0	156	45	157													2019-08-26	2019-08-30	4					2019-08-25	2019-08-28	3			40.8	1	1	1
003	M	0	6	6	8.4	70													2019-09-02	2019-09-09	7					2019-09-01	2019-09-09	8			41											1	1	1
004	M	13	5	161	61.7	168													2019-09-23	2019-09-25	2					2019-09-22	2019-09-25	3			40.6	1	1									1	1
005	M	17	6	210	57.7	158									1				2019-09-30	2019-10-02	2					2019-09-13	2019-09-30	17	2019-09-16	2019-09-29	38.1	1			1							1	1
006	M	13	5	161	38	150													2019-10-02	2019-10-05	3					2019-10-01	2019-10-04	3			40.6	1		1								1	1
007	M	10	6	126	37.8	140													2019-10-02	2019-10-06	4					2019-10-01	2019-10-05	4			40.5	1		1
008	M	10	4	124	31	134													2019-10-06	2019-10-10	4					2019-10-03	2019-10-10	7			40.4											1	1					1	1
009	M	12	4	148	56	151													2019-10-09	2019-10-11	2					2019-10-06	2019-10-10	4			38.3	1	1															1	1
010	F	8	1	97	39	134													2019-10-09	2019-10-11	2					2019-10-04	2019-10-07	3			38.7											1	1
011	F	7	11	95	30.8	132													2019-10-17	2019-10-20	3					2019-10-11	2019-10-20	9			39.4											1	1
012	M	12	7	151	45	162													2019-10-19	2019-10-27	8					2019-10-18	2019-10-27	9	2019-10-21	2019-10-24	40.9	1	1	1		1			1	1
013	M	8	5	101	29.8	121	1		1		1	1							2019-10-20	2019-11-07	18	2019-10-23	2019-10-26	3	1	2019-10-19	2019-10-28	9			41.5					1			1			1	1			1	1	1	1
014	F	11	10	142	46.5	150													2019-10-25	2019-10-28	3					2019-10-25	2019-10-28	3			40.4	1	1	1	1							1	1	1
015	F	12	3	147	65	140				1				1					2019-11-03	2019-11-06	3					2019-11-02	2019-11-04	2			39.5	1	1									1	1
016	F	8	3	99	41.7	134													2019-11-06	2019-11-09	3					2019-11-06	2019-11-09	3			41.2											1	1					1	1
017	F	8	8	104	42	136													2019-11-08	2019-11-14	6					2019-11-07	2019-11-09	2			42.4					1		1		1								1
018	F	0	6	6	7.38	66													2019-11-11	2019-11-13	2					2019-11-09	2019-11-12	3			41.7											1	1
019	M	5	10	70	28.5	118		1				1							2019-11-11	2019-11-18	7	2019-11-11	2019-11-13	2	1	2019-11-10	2019-11-15	5			42	1	1	1								1	1	1		1	1
020	M	0	4	4	7.1	65												1	2019-11-15	2019-11-18	3					2019-11-14	2019-11-18	4			40.1											1	1
021	F	17	9	213	82.1	165								1			1		2019-11-19	2019-11-21	2					2019-11-18	2019-11-20	2			39.5	1	1	1								1	1
022	M	9	3	111	30.4	139											1		2019-11-21	2019-11-24	3					2019-11-20	2019-11-23	3			39.6	1		1
023	M	12	4	148	36.6	139							1			1			2019-11-21	2019-11-24	3					2019-11-20	2019-11-23	3			40.6	1	1									1	1
024	M	9	6	114	30	138.3													2019-11-25	2019-11-27	2					2019-11-24	2019-11-27	3			40.2	1	1
025	M	12	5	149	66	162													2019-11-28	2019-12-01	3					2019-11-27	2019-11-30	3			41.1	1	1	1								1	1
026	F	12	6	150	71.1	160													2019-11-28	2019-12-06	8				1	2019-11-14	2019-12-04	20			40.2	1		1								1		1		1	1
027	M	0	7	7	9	73.5													2019-11-29	2019-12-05	6				1	2019-11-28	2019-12-05	7	2019-12-02	2019-12-03	40.1					1		1		1		1	1					1	1
028	M	14	1	169	83.7	171													2019-12-12	2019-12-15	3					2019-12-10	2019-12-13	3			39	1	1	1								1	1					1	1
029	M	0	2	2	5.97	62			1										2019-12-17	2019-12-24	7					2019-12-16	2019-12-22	6	2019-12-20	2019-12-21	40.7											1	1	1
030	M	0	0	0	4.9	54													2019-09-12	2019-10-31	49				1	2019-09-17	2019-09-19	2			40.7					1		1			1	1			1	1	1	1
031	M	0	0	0	3.3	52													2019-10-30	2019-11-16	17					2019-10-30	2019-11-14	15	2019-11-04	2019-11-08	40.7					1		1				1			1			1
Sum							1	1	2	1	1	2	1	2	1	1	2	1							5							18	13	11	2	7	1	5	2	3	1	24	21	6	2	4	4	10	7
Min				0																	2							2			38.1
Median				114																	3							3			40.5
Mean				105.71																	6.35484							5.74194			40.3065
Max				213																	49							20			42.4
IQR1				82.5																	3							3			39.55
IQR3				149.5																	7							7.5			40.85
M	22		Median	9y6m
F	9
			Max	17y9m
			IQR1	6y11m
			IQR3	12y5.5m
																								1962-09-13		1962-10-18	35
																								1962-10-25		1962-11-06	12
																								1962-11-02		1962-11-19	17
																								1962-11-14		1962-12-20	36
[truncated: 42 more columns]
